# Supplementary material for: TransNewGuinea.org: An Online Database of New Guinea Languages
Source: PLoS One. 2015 Oct 27;10(10):e0141563. doi: 10.1371/journal.pone.0141563 (PMC4623503; doi:10.1371/journal.pone.0141563)
Supplement: S1 Dataset — (NEX) [file pone.0141563.s001.nex]

#NEXUS

[ Data from TransNewGuinea.org                                                   ]
[ Originally sourced from:                                                       ]
[                                                                                ]
[    McElhanon, K.A. 1967. Preliminary Observations on Huon Peninsula Languages. ]
[    Oceanic Linguistics. 6, 1-45.                                               ]
[                                                                                ]


BEGIN DATA;
    DIMENSIONS NTAX=14 NCHAR=391;
    FORMAT DATATYPE=STANDARD MISSING=? GAP=- SYMBOLS="01";
MATRIX
borong     0000000000100000000110000010110010010000010100000000000101000111110000011100100000101100010000001000100000000100010000010100000000000000011000000000100000000000100101001000000101000010000000000001110000010110011000000000100010011000000000000010010000000100010000000000000100110000100000010010010000000010000100000000000010001001100101000100100000010011000000100100100000000100000100110100000
burum      0010000000010110000010000100010001010001000000001001100101100001110001010100101000000000000001101010110001001001010001000100100000000001010001010000100000000011100000000000000101000010110010000100001010100110001010100000110000011000000000000001010000110100011010000011000101010010001010000011010010000010100000000100100010001001100101000101100000110011000010100000001000000100000010111101011
dedua      1001000010100000000010001010110000010000100100010100111011011011010000110100000000000010100100001000000110100001011001000100001000000000001000001000100111000100100000010000010010000100000100100001010000000000010001000100100010010100100010100010110010000000110101000100010100001000100000001001000101000000000100001000100010000101101001000010110000100010010100010000110000000001000000100000010
kate       0001010000001001101010000000110000100000101001000000011010001011010100110100010010000000001000001000001100010100011000001000001000000000100000000000110000100100010000010001010010000100000100100001100001010000010101000100100001000100100010110000101100000011010101000000010010001001100000000000000100001000001001100000100101100010011000100010110100000010000000011000010110010001000000000000110
komba      0101100000000100010010100000001100100010000000001001110100000001110001000110001001000001000110001000100000001000100110100001100010110011000101000101000000011000110000100000000100010011001010011000000000101100001000001010001000010011000000010000010000000000011010010010000000010110001000100100000000110010100000010110001000010101000101010001101000101100101000100000100001000010011010110001001
kube       1010000010000000000110001000110010010000000110110100100101011011110001010100100100001100100101001011000010100011010001000100010001000000011000101010100111000000101101000010000001101010000100000101010000000010011001000000100010111000001100000010010001000100110101000000010100010000110000001011000001000000010100001001000010000101100101000001110000110010010100100001100000001000000101100000010
mape       0001010000011001101010000000110000100000001001000000000010001000010100110100010010000000001100001000001100010100011000001000001000000000100000000000110000100000010000010001010000000000000100100000100001000000010100000100100001010100100000100000101100000001010101000100010010001001110000000000000100001000001001100000100101100010011000100000110100000010000000011000010110010001000000000000110
mesem      0001000100000000010001010001001100100100000000000000100100000001101000010111000000000001000010000100010000000001010010000010100000001100000010000000001000001000100000000100101101000010011010000000000100000001000000010001000000000000000001000100010000000000011000001000101000010000000001000000100000100100000010000000010000000101100000000100100011010110000000000010000001100000100000010011000
mindik     0010000000010110000010000100010001010001010000001001100101100111110000011100101000000000000101101010110001000011010000010100000000000000010001010010100100000011100001001000000101000010010010000100001010100110001011000000110000001000001000101001010000110100011000100011000101110010001010000010010010000010110000000100100010001001100101000101100000110011000010100100001000000000000111111101011
nabak      0001000100000000010001010000001100100100000000000000100100000001111000000101000000000101010000000100010000000001000010000001000100001100000010000000001100001000000000000100001101000010001000000010000100100001000000010001000000000000000001000100010000001000011000001000101000010000001001000000100000100100000010000110010000000101100011001100100010000010000000000010000000100000100000010010000
ono        0000000000000001000000000000010000100000000010000000010100000000010000010100000000000010000100001000001000000001010000011000000001000010001000000000000000000000110101000000000101000000000100001000010000001110000000000000100110010000000000000010100001000010000000000000000000000000100000010000000001000001000000000100100000000100100001000000100000100000000000000000000100000000000000101000010
selepet    0101101001000100010010100001001100101010000100001010100100000001110011010110001001010001000000010000000000000000110110100001100100110011000101000101000000010000110010100000000100010011000011011010000000001000100000001010000000000011010000000000110000000000011010010010000000010010001100100100001000110001100000010100001000010101000111011001101000100000101001000000100001000010011010110001001
timbe      0001101001000100010000100000001100101000000000001010100100000000110010010010001001010001000010010000000000000000110010100010100010100001000101000101000000010000110010100000100000010001000011000100000000101100100000001010001000000000010000000010010000001000011000010010001000010010001100100100001000100000100000010100001000000100000101000001100001001100000001000000000001000010010010110000001
tobo       1010000010000000000110000110110010010000000110110101100101011011110001010100100100101010100100101011000000000011010001000100010001000000011000100010100101000000101100010010000001101010110100000100000010000010011000100000100110111000001100101001010010000000110010100000000100010100100000001011000011000000010100001001000010000101100100000001100000110010000000100101000000001000000101100000011
;
END;
